# Supplementary material for: Versatile Cell and Animal Models for Advanced Investigation of Lead Poisoning
Source: Biosensors (Basel). 2021 Oct 4;11(10):371. doi: 10.3390/bios11100371 (PMC8533970; doi:10.3390/bios11100371)
Supplement: Supplementary file 1 [file biosensors-11-00371-s001.zip]

Archive with 7 entries (6 files):
- biosensors-1370929-sup/
- biosensors-1370929-sup/Supp_info_Manuscript_BIOSENSORS.pdf
- biosensors-1370929-sup/Video S1_Figure_S5_3D.gif
- biosensors-1370929-sup/Video S2_Figure_S5_RATIO.gif
- biosensors-1370929-sup/Video S3_Figure_S6_3D.gif
- biosensors-1370929-sup/Video S4_Figure_S6_RATIO.gif
- biosensors-1370929-sup/Video S5_Figure_S6_YFP.gif
